# Supplementary material for: In Vitro and In Silico Study on the Molecular Encapsulation of α-Tocopherol in a Large-Ring Cyclodextrin
Source: Int J Mol Sci. 2023 Feb 23;24(5):4425. doi: 10.3390/ijms24054425 (PMC10002136; doi:10.3390/ijms24054425)
Supplement: Supplementary file 1 [file ijms-24-04425-s001.zip]

Archive with 1 entries (1 files):
- ijms-2216520-supplementary.pdf
